# Supplementary material for: A Multiscale Land Use Regression Approach for Estimating Intraurban Spatial Variability of PM2.5 Concentration by Integrating Multisource Datasets
Source: Int J Environ Res Public Health. 2021 Dec 29;19(1):321. doi: 10.3390/ijerph19010321 (PMC8751171; doi:10.3390/ijerph19010321)
Supplement: Supplementary file 1 [file ijerph-19-00321-s001.zip]

Archive with 1 entries (1 files):
- ijerph-1492589-supplementary.pdf
